# Supplementary material for: SurfR: Riding the wave of RNA-seq data with a comprehensive bioconductor package to identify surface protein-coding genes
Source: Bioinform Adv. 2024 Dec 14;5(1):vbae201. doi: 10.1093/bioadv/vbae201 (PMC11671034; doi:10.1093/bioadv/vbae201)
Supplement: vbae201_Supplementary_Data [file vbae201_supplementary_data.zip]

Archive with 6 entries (6 files):
- SurfR_SI.docx
- Supp_table_S1_GEO.xlsx
- Figure_SurfR_SI.pptx
- Supp_table_S2_TCGA.xlsx
- Supp_table_S4_Validated_SPs.xlsx
- Supp_table_S3_Annotate_SPID.xlsx
