# Supplementary material for: SurfR: Riding the wave of RNA-seq data with a comprehensive bioconductor package to identify surface protein-coding genes
Source: Bioinform Adv. 2024 Dec 14;5(1):vbae201. doi: 10.1093/bioadv/vbae201 (PMC11671034; doi:10.1093/bioadv/vbae201)
Supplement: vbae201_Supplementary_Data [file vbae201_supplementary_data.zip › Supp_table_S4_Validated_SPs.xlsx]

## Sheet: Sheet1
# Validated protein
GeneID	UniProt description	Surfaceome Label Source	Almen	reference	validation method	tumor context
MUC4	Mucin-4	pos. trainingset	Unclassified	Shibahara, H., Tamada, S., Higashi, M. et al. MUC4 is a novel prognostic factor of intrahepatic cholangiocarcinomamass forming type. Hepatology, 2004 39(1), 220–229.	Immunohistochemistry	Cholangiocarcinoma
LYPD1	Ly6/PLAUR domain-containing protein 1	GPI (UniProt)	Unclassified	Chen, Y., Zhao, Y., Chen, J. et al. ALKBH5 suppresses malignancy of hepatocellular carcinoma via m6A-guided epigenetic inhibition of LYPD1. Mol Cancer, 2020, 19(1), 1–19	Western blotting	Hepatocellular carcinoma
NOX4	NADPH oxidase 4	machine learning	Enzymes	Weyemi, U., Lagente-Chevallier, O., Boufraqech, M. et al. ROS-generating NADPH oxidase NOX4 is a critical mediator in oncogenic H-Ras-induced DNA damage and subsequent senescence. Oncogene, 2011`ı2, 31:9, 31(9), 1117–1129	Immunochemistry + Western blotting	Pancancer
NTM	Neurotrimin	GPI (UniProt)	Unclassified	Eun, J. W., Yoon, J. H., Ahn, H. R. et al. Cancer associated fibroblast-derived secreted phosphoprotein 1 contributes to resistance of hepatocellular carcinoma to sorafenib and lenvatinib. Cancer Commun, 2023, 43(4), 455–479	Western blotting	Hepatocellular carcinoma
IL7RD	Interleukin-17 receptor D	pos. trainingset	Receptors	Asukai K., Kawamoto K., Eguchi H., et al. Prognostic Impact of Peritumoral IL-17-Positive Cells and IL-17 Axis in Patients with Intrahepatic Cholangiocarcinoma., Ann Surg Oncol., 2015, Dec;22 Suppl 3:S1524-31.	Immunohistochemistry	Intrahepatic Cholangiocarcinoma
GIPR	Glucose-Dependent Insulinotropic Polypeptide Receptor	machine learning	Receptors	Waser B., Rehmann R., Sanchez C., et al. Glucose-Dependent Insulinotropic Polypeptide Receptors in Most Gastroenteropancreatic and Bronchial Neuroendocrine Tumors, The Journal of Clinical Endocrinology & Metabolism, 2012, 97(2): 482–488.	Receptor Autoradiography, Immunohistochemistry	Gastroenteropancreatic and Bronchial Neuroendocrine Tumors
