# Supplementary material for: SurfR: Riding the wave of RNA-seq data with a comprehensive bioconductor package to identify surface protein-coding genes
Source: Bioinform Adv. 2024 Dec 14;5(1):vbae201. doi: 10.1093/bioadv/vbae201 (PMC11671034; doi:10.1093/bioadv/vbae201)
Supplement: vbae201_Supplementary_Data [file vbae201_supplementary_data.zip › Supp_table_S3_Annotate_SPID.xlsx]

## Sheet: Jensen_DISEASES
GeneID

## Sheet: DSigDB
GeneID

## Sheet: LINCS_L1000_Chem_Pert
GeneID

## Sheet: IDG_Drug_Targets_2022
GeneID
